# Supplementary material for: The Induction of an Effective dsRNA-Mediated Resistance Against Tomato Spotted Wilt Virus by Exogenous Application of Double-Stranded RNA Largely Depends on the Selection of the Viral RNA Target Region
Source: Front Plant Sci. 2020 Nov 26;11:533338. doi: 10.3389/fpls.2020.533338 (PMC7732615; doi:10.3389/fpls.2020.533338)
Supplement: Supplementary file 2 [file Table_2.XLS]

## Sheet: Table S2
Table S2 -Reads statistics
	raw reads	clean reads	clean reads 20-25 nt length
N-targeting dsRNAs Systemic (treated leaves) 1dpi	25208054	18903522	10476896
N-targeting dsRNAs Local (newly emerged untreated leaves) 1dpi	31089452	28604673	14545553
NSm-targeting dsRNAs Systemic (treated leaves) 1dpi	27854939	26131301	19945338
NSm-targeting dsRNAs Local (newly emerged untreated leaves) 1dpi	21464463	20183938	12293667
Mock Systemic (treated leaves) 1dpi	24988486	23497446	14884924
Mock Local (newly emerged untreated leaves) 1dpi	26558203	24806008	14004404
