# Supplementary material for: The Induction of an Effective dsRNA-Mediated Resistance Against Tomato Spotted Wilt Virus by Exogenous Application of Double-Stranded RNA Largely Depends on the Selection of the Viral RNA Target Region
Source: Front Plant Sci. 2020 Nov 26;11:533338. doi: 10.3389/fpls.2020.533338 (PMC7732615; doi:10.3389/fpls.2020.533338)
Supplement: Supplementary file 3 [file Table_3.XLS]

## Sheet: Table S3
Table S3 - Read length distribution of clean reads
length (bp)	N-targeting dsRNAs Systemic (treated leaves) 1dpi	N-targeting dsRNAs Local (newly emerged untreated leaves) 1dpi	NSm-targeting dsRNAs Systemic (treated leaves) 1dpi	NSm-targeting dsRNAs Local (newly emerged untreated leaves) 1dpi	Mock Systemic (treated leaves) 1dpi	Mock Local (newly emerged untreated leaves) 1dpi
15	1379063	702199	449660	238727	535888	433520
16	3253653	4389433	1260550	907249	1489025	941807
17	1239261	1001651	594296	316777	708991	426125
18	915026	918968	595358	351357	598564	430107
19	933290	1318181	712230	497211	531673	484817
20	1007831	1990559	873013	881899	761586	765484
21	1744625	1844634	2077506	1297405	1425054	1814107
22	1302727	1992292	1972329	1623682	1357962	2111002
23	1413651	2025900	2450870	1689908	2265725	1950516
24	4629751	5972760	11564145	6224202	8249555	6792686
25	378311	719408	1007475	576571	825042	570609
26	150510	730609	428502	701334	621160	586659
27	83423	416862	287918	383739	453438	418828
28	38917	262921	174710	209940	160260	285415
29	46655	285727	224833	247753	318846	319753
30	17231	202297	116254	208042	124336	312528
31	30472	374490	168241	402715	393053	633780
32	87993	1719382	455094	1712710	1323567	2796368
33	34090	1159167	291432	1025311	574418	1869128
34	7860	145537	72878	169803	254482	299134
35	6481	147175	61936	146873	199168	184323
36	1861	25233	19726	27144	60662	54020
37	2035	17637	11262	17784	19104	24455
38	612	7123	9300	9101	10890	12049
39	725	6150	9953	7932	7808	7569
40	424	5912	7312	7880	6819	6339
41	350	4964	4873	6690	5998	6503
42	254	3452	3077	4930	2748	4411
43	140	1292	1408	2124	1113	1978
44	207	734	1059	1516	869	1925
45	208	721	879	1887	700	1373
50	195885	211303	223222	283742	208942	258690
TOT	18903522	28604673	26131301	20183938	23497446	24806008
